# Supplementary material for: Consideration of spatial companion biomarkers for targeted therapeutics in cancer: depatuxizumab mafodotin in glioblastoma
Source: JCI Insight. 2026 Feb 3;11(6):e198475. doi: 10.1172/jci.insight.198475 (PMC13043081; doi:10.1172/jci.insight.198475)
Supplement: Supplemental data set 1 [file jciinsight-11-198475-s054.xlsx]

## Sheet: Sheet1
CASE NUM	TREATMENT START DATE	TREATMENT STOP DATE	PROTOCOL STOP DATE	TIME TO PROGRESSION	% EGFR/Total Tumor	% perivascular cells/Total Tumor
KN-00495-00037	2018-03-19	2018-05-14	2022-11-11	56 days	0.1085	0.2462
KN-00495-00040	2018-04-11	2018-06-06	2019-03-16	56 days	0.8243	0.6848
KN-00495-00099	2019-03-27	2020-12-28	2021-04-06	621 days	0.4315	0.4223
KN-00495-00096	2019-03-27	2020-08-19	2021-07-23	497 days	0.6712	0.5279
KN-00495-00100	2019-03-28	2020-03-11	2020-03-13	349 days	0.7927	0.2423
KN-00495-00109	2019-04-19	2019-05-03	2019-09-13	28 days	0.9115	0.5511
