# Supplementary material for: Consideration of spatial companion biomarkers for targeted therapeutics in cancer: depatuxizumab mafodotin in glioblastoma
Source: JCI Insight. 2026 Feb 3;11(6):e198475. doi: 10.1172/jci.insight.198475 (PMC13043081; doi:10.1172/jci.insight.198475)
Supplement: undefined [file jciinsight-11-198475-s055.csv]

Months (since first treatment)	Number of individuals at-risk	Number of deaths (at this timepoint)	Overall Survival (OS) Estimate	Standard Error of OS Estimate	Lower bound of OS 95% confidence interval	Upper bound of OS 95% confidence interval
1.675564682	29	1	0.966	0.035	0.779	0.995
2.036960986	28	0	0.966	0.035	0.779	0.995
2.168377823	27	1	0.93	0.052	0.747	0.982
2.299794661	26	1	0.894	0.065	0.706	0.965
2.39835729	25	1	0.858	0.077	0.665	0.944
2.694045175	24	1	0.822	0.088	0.625	0.922
2.792607803	23	1	0.787	0.098	0.586	0.898
3.58110883	22	1	0.751	0.109	0.547	0.873
4.008213552	21	1	0.715	0.119	0.51	0.846
4.073921971	20	1	0.679	0.13	0.474	0.819
4.336755647	19	1	0.644	0.141	0.439	0.79
4.501026694	18	1	0.608	0.152	0.405	0.76
5.190965092	17	1	0.572	0.163	0.371	0.73
5.289527721	16	0	0.572	0.163	0.371	0.73
5.519507187	15	1	0.534	0.177	0.336	0.697
6.702258727	14	1	0.496	0.192	0.301	0.664
8.180698152	13	1	0.458	0.208	0.268	0.629
8.410677618	12	1	0.42	0.226	0.236	0.593
9.002053388	11	1	0.381	0.245	0.205	0.557
9.659137577	10	1	0.343	0.267	0.175	0.519
10.18480493	9	1	0.305	0.292	0.146	0.48
10.57905544	8	1	0.267	0.321	0.119	0.44
11.10472279	7	1	0.229	0.356	0.094	0.399
11.66324435	6	1	0.191	0.4	0.07	0.356
12.02464066	5	0	0.191	0.4	0.07	0.356
21.45379877	4	1	0.143	0.493	0.041	0.306
25.10061602	3	1	0.095	0.64	0.018	0.252
28.58316222	2	1	0.048	0.954	0.004	0.193
56.0164271	1	1	0
